# Supplementary material for: Fast and memory-efficient mapping of short bisulfite sequencing reads using a two-letter alphabet
Source: NAR Genom Bioinform. 2021 Dec 22;3(4):lqab115. doi: 10.1093/nargab/lqab115 (PMC8693577; doi:10.1093/nargab/lqab115)
Supplement: lqab115_Supplemental_Files [file lqab115_supplemental_files.zip]

Archive with 3 entries (3 files):
- supplementary_figures_and_methods.pdf
- supplementary_scripts.zip
- supplementary_tables.xlsx
